# Supplementary material for: Investigation of esthetic evaluation and its influencing factors for a tunnel portal based on dynamic vision
Source: PLoS One. 2020 Sep 23;15(9):e0238762. doi: 10.1371/journal.pone.0238762 (PMC7510998; doi:10.1371/journal.pone.0238762)
Supplement: S1 Dataset — (XLSX) [file pone.0238762.s001.xlsx]

## Sheet: Sheet1
Driver No. 1 Evaluation Form
Evaluation Scheme	The first test					The second test
	great	good	ordinary	relatively bad	bad	great	good	ordinary	relatively bad	bad
Scheme I		√				√
Scheme II			√					√
Scheme III		√					√
Scheme IV		√						√
Scheme V			√				√
Scheme VI	√							√
Scheme VII			√					√
Scheme VIII			√						√
Scheme IX		√						√
Driver No. 2 Evaluation Form
Evaluation Scheme	The first test					The second test
	great	good	ordinary	relatively bad	bad	great	good	ordinary	relatively bad	bad
Scheme I	√					√
Scheme II		√						√
Scheme III			√					√
Scheme IV			√				√
Scheme V		√						√
Scheme VI			√						√
Scheme VII		√				√
Scheme VIII		√						√
Scheme IX	√					√
Driver No. 3 Evaluation Form
Evaluation Scheme	The first test					The second test
	great	good	ordinary	relatively bad	bad	great	good	ordinary	relatively bad	bad
Scheme I	√					√
Scheme II		√						√
Scheme III		√						√
Scheme IV	√						√
Scheme V		√					√
Scheme VI	√							√
Scheme VII			√						√
Scheme VIII	√						√
Scheme IX		√				√
Driver No. 4 Evaluation Form
Evaluation Scheme	The first test					The second test
	great	good	ordinary	relatively bad	bad	great	good	ordinary	relatively bad	bad
Scheme I	√					√
Scheme II		√					√
Scheme III		√							√
Scheme IV			√				√
Scheme V	√							√
Scheme VI			√					√
Scheme VII			√						√
Scheme VIII				√				√
Scheme IX	√						√
Driver No. 5 Evaluation Form
Evaluation Scheme	The first test					The second test
	great	good	ordinary	relatively bad	bad	great	good	ordinary	relatively bad	bad
Scheme I			√			√
Scheme II		√							√
Scheme III				√				√
Scheme IV			√						√
Scheme V	√						√
Scheme VI		√					√
Scheme VII		√				√
Scheme VIII			√						√
Scheme IX			√					√
Driver No. 6 Evaluation Form
Evaluation Scheme	The first test					The second test
	great	good	ordinary	relatively bad	bad	great	good	ordinary	relatively bad	bad
Scheme I		√				√
Scheme II		√							√
Scheme III			√					√
Scheme IV			√					√
Scheme V			√				√
Scheme VI				√				√
Scheme VII				√				√
Scheme VIII		√							√
Scheme IX			√				√
Driver No. 7 Evaluation Form
Evaluation Scheme	The first test					The second test
	great	good	ordinary	relatively bad	bad	great	good	ordinary	relatively bad	bad
Scheme I		√					√
Scheme II			√							√
Scheme III			√					√
Scheme IV		√					√
Scheme V			√					√
Scheme VI		√				√
Scheme VII			√					√
Scheme VIII			√				√
Scheme IX		√						√
Driver No. 8 Evaluation Form
Evaluation Scheme	The first test					The second test
	great	good	ordinary	relatively bad	bad	great	good	ordinary	relatively bad	bad
Scheme I	√					√
Scheme II		√						√
Scheme III			√						√
Scheme IV	√						√
Scheme V	√							√
Scheme VI	√						√
Scheme VII			√			√
Scheme VIII		√						√
Scheme IX	√					√
Driver No. 9 Evaluation Form
Evaluation Scheme	The first test					The second test
	great	good	ordinary	relatively bad	bad	great	good	ordinary	relatively bad	bad
Scheme I			√			√
Scheme II		√						√
Scheme III			√					√
Scheme IV		√					√
Scheme V		√							√
Scheme VI	√					√
Scheme VII	√							√
Scheme VIII				√			√
Scheme IX		√				√
Driver No. 10 Evaluation Form
Evaluation Scheme	The first test					The second test
	great	good	ordinary	relatively bad	bad	great	good	ordinary	relatively bad	bad
Scheme I		√				√
Scheme II				√						√
Scheme III		√						√
Scheme IV			√						√
Scheme V		√							√
Scheme VI	√					√
Scheme VII				√				√
Scheme VIII		√						√
Scheme IX	√						√
